# Supplementary material for: Antigen flexibility supports the avidity of hemagglutinin-specific antibodies at low antigen densities
Source: PLoS Pathog. 2026 Feb 5;22(2):e1013862. doi: 10.1371/journal.ppat.1013862 (PMC13020973; doi:10.1371/journal.ppat.1013862)
Supplement: S1 Data — (XLSX) [file ppat.1013862.s004.xlsx]

## Sheet: Fig 1
	No associated Data

## Sheet: Fig 2 A-B
	No associated Data

## Sheet: Fig 2C
							Antibody Dissociation: Normalized Fluorescence Intensity
		HK68: S139 Fab								HK68: S139 IgG
	Time (s)	10nM			40nM				Time (s)	0.4nM			1.6nM
	0	1	1	1	1	1	1		0	1	1	1	1	1	1
	20	0.7686	0.773	0.7648	0.7686	0.7882	0.7353		600	0.9533	0.9532	0.9662	0.9455	0.962	0.9481
	40	0.601	0.6012	0.5981	0.601	0.6552	0.6002		1200	0.9442	0.9406	0.933	0.9433	0.9413	0.9109
	60	0.522	0.527	0.4913	0.522	0.574	0.4845		1800	0.9304	0.9311	0.9318	0.9215	0.9499	0.9205
	80	0.4773	0.4628	0.4187	0.4773	0.5252	0.4454		2400	0.9223	0.9148	0.9402	0.9149	0.9428	0.9248
	100	0.4529	0.4323	0.3907	0.4529	0.5045	0.3981		3000	0.914	0.9279	0.9438	0.9165	0.9322	0.9154
	120	0.4353	0.4134	0.3678	0.4353	0.4916	0.3822
	140	0.427	0.3949	0.35	0.427	0.4866	0.3713
	160	0.422	0.3878	0.3398	0.422	0.4867	0.3657
	180	0.4192	0.3736	0.3517	0.4192	0.4885	0.3524
	200	0.4137	0.372	0.33	0.4137	0.4856	0.3438
	220	0.4162	0.3669	0.3328	0.4162	0.4921	0.3439
		HK68: C05 Fab								HK68: C05 IgG
	Time(s)	5nM			50nM				Time (s)	1nM			4nM
	0	1	1	1	1	1	1		0	1	1	1	1	1	1
	20	0.974	0.9166	0.8344	0.9474	0.8594	0.8248		600	0.8904	0.9116	0.9189	0.8882	0.8974	0.8658
	40	0.8771	0.8204	0.7813	0.8088	0.7491	0.7371		1200	0.8513	0.8749	0.8824	0.8568	0.8754	0.8525
	60	0.8186	0.744	0.719	0.7371	0.6576	0.6538		1800	0.8376	0.8558	0.8799	0.8406	0.8583	0.8185
	80	0.7783	0.694	0.6715	0.6448	0.6019	0.6245		2400	0.8362	0.8509	0.8634	0.8325	0.8533	0.8476
	100	0.7544	0.6905	0.6533	0.6002	0.5735	0.5886		3000	0.836	0.8404	0.8552	0.819	0.8574	0.8418
	120	0.7174	0.6647	0.6381	0.5867	0.5605	0.5696		3600	0.8297	0.8376	0.86	0.8122	0.8455	0.8312
	140	0.7166	0.6572	0.6397	0.5431	0.5438	0.5316		4200	0.8241	0.8344	0.8426	0.8047	0.8389	0.8274
	160	0.7069	0.6465	0.6281	0.5717	0.5553	0.5575		4800	0.8151	0.8319	0.8513	0.8025	0.8404	0.8219
	180	0.6987	0.6452	0.6238	0.5611	0.5487	0.5313		5400	0.8182	0.8363	0.8514	0.7954	0.8308	0.8235
	200	0.6933	0.6386	0.6171	0.5283	0.5363	0.5274		6000	0.819	0.8261	0.8475	0.7943	0.8304	0.8228
	220	0.6892	0.6329	0.6169	0.5356	0.5342	0.5299		6600	0.8155	0.829	0.8442	0.785	0.8481	0.8065
	240	0.6854	0.6251	0.6147	0.5273	0.5202	0.5216		7200	0.816	0.8259	0.8441	0.7796	0.8411	0.8323
	260	0.6859	0.6375	0.6107	0.5241	0.5195	0.5404		7800	0.8102	0.8163	0.838	0.7706	0.8327	0.7994
	280	0.6786	0.6348	0.6247	0.5138	0.5264	0.5365		8400	0.8128	0.8236	0.8342	0.7626	0.8345	0.796
	300	0.6814	0.6249	0.6175	0.5258	0.5031	0.5154		9000	0.8075	0.8194	0.8394	0.7473	0.8334	0.7919
	Time (s)	WSN: S139 Fab								WSN: S139 IgG
		30nM							Time (s)	10nM			40nM
	0	1	1	1					0	1	1	1	1	1	1
	5	0.8979	0.849	0.8786					20	0.988059	0.951875	0.974357	0.963358	0.961439	0.961485
	10	0.8125	0.7453	0.8128					40	0.979716	0.94631	0.929797	0.945216	0.930275	0.930639
	15	0.7782	0.7919	0.7729					60	0.980428	0.928296	0.924113	0.92338	0.910286	0.934093
	20	0.7916	0.7788	0.7247					80	0.96482	0.923718	0.909821	0.913201	0.8939	0.910435
	25	0.7398	0.7409	0.7403					100	0.927925	0.900495	0.894621	0.892666	0.878384	0.904162
	30	0.7337	0.7521	0.7395					120	0.911584	0.888236	0.873604	0.877839	0.869573	0.882235
	35	0.7692	0.7753	0.6988					140	0.8992	0.870183	0.866533	0.867432	0.855011	0.865985
	40	0.7049	0.7658	0.692					160	0.88205	0.865171	0.889026	0.848348	0.84606	0.861217
	45	0.6957	0.7456	0.6899					180	0.870216	0.857985	0.874901	0.855362	0.835848	0.846445
	50	0.7341	0.7574	0.6674					200	0.865612	0.8493	0.868348	0.833988	0.829103	0.830886
	55	0.6926	0.7699	0.7051					220	0.859866	0.830713	0.833152	0.828949	0.819112	0.838302
	60	0.6812	0.7221	0.6681					240	0.851586	0.834962	0.848565	0.822765	0.806595	0.811575
	65	0.7287	0.7551	0.6433					260	0.846629	0.823358	0.820973	0.812205	0.802591	0.814489
	70	0.7267	0.7218	0.6909					280	0.811465	0.818046	0.823248	0.799405	0.791407	0.79336
	75	0.6979	0.7465	0.6826					300	0.822682	0.81173	0.814691	0.790265	0.77429	0.796564
	80	0.6895	0.7439	0.6639					320	0.803372	0.801154	0.800542	0.779893	0.763386	0.774265
	85	0.7109	0.6726	0.6681					340	0.799047	0.798726	0.799484	0.773474	0.758948	0.781284
	90	0.7409	0.689	0.6397					360	0.798662	0.774853	0.792135	0.764679	0.752811	0.782693
	95	0.6832	0.7402	0.669					380	0.792536	0.769672	0.782645	0.757428	0.748731	0.777158
	100	0.6879	0.6724	0.6663					400	0.77735	0.752843	0.76184	0.758132	0.740494	0.778813
	105	0.6639	0.7227	0.6901					420	0.781235	0.761552	0.771441	0.749403	0.729178	0.761442
	110	0.6995	0.7255	0.6691					440	0.766729	0.738809	0.759114	0.742967	0.727566	0.770814
	115	0.6944	0.6886	0.6443					460	0.771388	0.74666	0.754094	0.737612	0.705275	0.756978
	120	0.6676	0.7096	0.661					480	0.758739	0.741462	0.750219	0.740674	0.719116	0.747428
	125	0.6999	0.7162	0.621					500	0.744299	0.730009	0.731909	0.728585	0.711614	0.752592
	130	0.6937	0.6942	0.649					520	0.740245	0.722339	0.747561	0.719672	0.706946	0.728906
	135	0.7091	0.7067	0.6447					540	0.733375	0.713531	0.72863	0.707731	0.698386	0.741711
	140	0.6932	0.6843	0.6611					560	0.727491	0.703437	0.723293	0.699077	0.693738	0.731023
	145	0.6979	0.6932	0.6604					580	0.725157	0.693169	0.7071	0.711629	0.683381	0.732006
	150	0.6851	0.6987	0.6406
	155	0.655	0.7009	0.651
	160	0.6624	0.7007	0.6585
	165	0.6532	0.7128	0.6637
	170	0.6504	0.6944	0.6402
	175	0.6375	0.6781	0.631
	180	0.6588	0.6669	0.6497
		WSN: C05 Fab								WSN: C05 IgG
	Time (s)	10nM			40nM				Time(s)	0.5nM			2nM
	0	1	1	1	1	1	1		0	1	1	1	1	1	1
	20	0.9417	0.9631	0.9247	0.9531	0.9398	0.9706		600	0.9782	0.9601	0.9766	0.9676	0.9524	0.978
	40	0.9124	0.9295	0.9494	0.931	0.9135	0.9469		1200	0.9608	0.9582	0.9649	0.9655	0.943	0.9745
	60	0.8879	0.8977	0.9059	0.8802	0.8766	0.9273		1800	0.952	0.9474	0.9614	0.9458	0.9449	0.965
	80	0.8637	0.8903	0.8916	0.8657	0.8549	0.9128		2400	0.9344	0.9541	0.9494	0.9539	0.9336	0.9644
	100	0.8445	0.8627	0.8626	0.8431	0.8314	0.8921		3000	0.9258	0.9466	0.9449	0.9457	0.9287	0.9672
	120	0.8336	0.8411	0.8284	0.8226	0.8057	0.8849		3600	0.9268	0.9356	0.9456	0.9454	0.934	0.953
	140	0.8095	0.8262	0.8423	0.7978	0.7866	0.8712		4200	0.9108	0.9332	0.9472	0.9557	0.948	0.9675
	160	0.7968	0.8096	0.8046	0.7859	0.7773	0.8576		4800	0.9053	0.9471	0.9532	0.9345	0.9458	0.9578
	180	0.7883	0.8032	0.798	0.7659	0.7608	0.8418		5400	0.8855	0.9326	0.9493	0.9402	0.9376	0.9649
	200	0.7742	0.7929	0.7994	0.7588	0.7453	0.8311		6000	0.8833	0.9463	0.9456	0.9428	0.9515	0.9414
	220	0.7634	0.7773	0.7741	0.7461	0.7271	0.8193		6600	0.8748	0.9575	0.9412	0.9371	0.9233	0.9569
	240	0.7582	0.7743	0.7487	0.7347	0.7083	0.8139		7200	0.8836	0.946	0.944	0.9297	0.9208	0.9475
	260	0.7456	0.7661	0.7769	0.7229	0.6987	0.8078		7800	0.8746	0.9345	0.9366	0.931	0.9195	0.9437
	280	0.731	0.7464	0.739	0.7086	0.6897	0.8026		8400	0.8732	0.9329	0.9364	0.9314	0.9356	0.9397
	300	0.7229	0.7319	0.7538	0.7025	0.6892	0.7874		9000	0.858	0.9415	0.9426	0.9406	0.9309	0.9539
	320	0.7188	0.7396	0.7164	0.6896	0.672	0.7914		9600	0.8632	0.9424	0.9339	0.9192	0.9359	0.9396
	340	0.7131	0.7184	0.7352	0.6808	0.6672	0.775		10200	0.8704	0.9281	0.931	0.9253	0.9307	0.9488
	360	0.7043	0.7159	0.7086	0.6739	0.6623	0.7705		10800	0.8581	0.9335	0.9301	0.9181	0.9293	0.9423
	380	0.6934	0.7156	0.7143	0.6675	0.6478	0.7687		11400	0.8659	0.9402	0.9353	0.9187	0.9172	0.9521
	400	0.6918	0.6965	0.6941	0.6607	0.6415	0.7628
	420	0.6865	0.6979	0.6976	0.6499	0.6344	0.759
	440	0.676	0.6879	0.6876	0.6457	0.6284	0.7519
	460	0.6736	0.6794	0.6793	0.6444	0.6252	0.7528
	480	0.6686	0.6747	0.6756	0.6455	0.6172	0.7471
	500	0.658	0.683	0.6647	0.6313	0.613	0.7394
	520	0.6541	0.6765	0.6616	0.6342	0.6082	0.7404
	540	0.6514	0.6702	0.6397	0.6282	0.6055	0.7371
	560	0.6454	0.6648	0.6531	0.6287	0.5961	0.7317
	580	0.6493	0.666	0.6522	0.6243	0.5927	0.726
	600	0.634	0.6531	0.6329	0.6155	0.5866	0.7289
	620	0.638	0.655	0.617	0.6119	0.5883	0.715
	640	0.6279	0.6562	0.6223	0.6115	0.5836	0.7135
	660	0.6451	0.6502	0.6404	0.6055	0.581	0.7111
	680	0.6397	0.6466	0.6273	0.6052	0.5761	0.7067
	700	0.6259	0.6524	0.6321	0.6002	0.5737	0.6982
	720	0.6357	0.6473	0.6113	0.5941	0.5682	0.6987
	740	0.6257	0.6386	0.6175	0.6006	0.5675	0.702
	760	0.6254	0.6402	0.6159	0.5959	0.569	0.713
	780	0.6118	0.6286	0.6038	0.5922	0.5633	0.699
	800	0.6222	0.6333	0.6289	0.5967	0.5628	0.7011

## Sheet: Fig 2D
		Koff Calculated from Initial Dissociation
				Avg Normalized T2	time (s)	koff
	HK68	S139	Fab	0.7664	20	0.01168
			IgG	0.9547	600	7.55e-05
		C05	Fab	0.8928	20	0.00536
			IgG	0.8954	600	0.000174333
	WSN	S139	Fab*	0.8752	5	0.02496
			IgG	0.9673	20	0.001635
		C05	Fab	0.9488	20	0.00256
			IgG	0.9688	600	5.2e-05
		*WSN S139 Fab values calculated from only 30nM Reps
		Please see Github link for Kx fitting

## Sheet: Fig 3A
	No associated Data

## Sheet: Fig 3B
		Fab/ IgG Binding to WT/SEP-HA Virus (Normalized)
		WT			SEP HA
	S139 Fab	0.986601	1.04146	0.971943	0.715077	0.768042	0.747217
	S139 IgG	0.971395	0.980452	1.04815	0.784211	0.698487	0.727275
	C05 Fab	0.958135	1.10455	0.937313	0.739746	0.664598	0.69457
	C05 IgG	1.01778	1.00467	0.977559	0.769673	0.873199	0.594814

## Sheet: Fig 3C
	No associated Data

## Sheet: Fig 3D
		Steady-state Binding to Synthetic Nanoparticles
		S139 Fab							S139 IgG
	HA % by HA Intensity	Median Ab Intensity						HA % by HA Intensity	Median Ab Intensity
	0.0411691	415.5	601	586.5				0.0351904	532	520	647
	15.2019	21029	17649.5	10941				18.4246	53325	55542	35000
	42.0722	47617	43889	55851				43.0687	110740	134882	127358
	64.6078	56997.5	73752.5	81208				53.706	144404	192002	166272
	64.6852	41032	87885.5	97315				59.9819	183671	125801	232270
	68.0592	51268.2	80814	99577				47.2244	185713	134606	146936
	56.0791	54766	81007	57395				69.2237	222899	214031	236157
	78.4699	55529	134136	67193.5				76.4441	282848	256999	273542
	100	84408	105717	75591.5				100	384104	270945	262664
		C05 Fab							C05 IgG
	HA % by HA Intensity	Antibody Intensity						HA % by HA Intensity	Antibody Intensity
	0.00968286	89.5	80.5	148				0.0737	180	116	202
	7.10247	4254.5	4802	64106				19.4914	48573.5	54173	40672
	28.0207	74430	82436	51662				34.5814	88950.5	80892.5	92737
	35.6511	95991	118266	123407				38.9147	96960	102906	71185.5
	39.3383	110683	64932.5	119500				53.3683	94952		119619
	50.9362	124656	111578	125520				48.7482	109312		95326
	61.3938	158888	122000	165393				73.2599	139098		111896
	76.2295	160306	140948	187336				83.2516	133018		154580
	100	201794	224434	255364				100	139301		164462

## Sheet: Fig 3E
			IgG Binding at Low HA Densities (Normalized)
	HA % by HA Intensity	S139 IgG 4nM			C05 IgG 4nM
	0.088465	0.776316	0.996282	0.844492
	17.4741	10.0892	11.8541	14.3409
	25.4494	15.4054	14.2284	25.5457
	29.9809	21.3992	21.4545	27.8496
	40.0669	28.3159	34.4634	37.9745
	42.8986	36.9795	32.2496	43.5454
	100	111.269	82.6876	106.045
	0.068695				0.673821	0.400525	0.594766
	9.67429				19.9314	17.3174	17.6506
	13.551				30.3165	24.0565	21.3436
	19.9735				20.0011	44.1729	27.8868
	31.6803				49.7892	33.3493	50.2765
	36.805				41.8042	61.1129	52.8532
	100				97.9091	98.6748	103.416
			Normalized Occupancy at Low Densities
	HA % by HA Intensity	S139 IgG			C05 IgG
	17.4741	0.577381	0.678381	0.820697
	25.4494	0.605335	0.559086	1.00379
	29.9809	0.713759	0.715604	0.92891
	40.0669	0.706715	0.860146	0.947777
	42.8986	0.862022	0.751763	1.01508
	100	1.11268	0.826876	1.06045
	9.67429				2.06025	1.79004	1.82448
	13.551				2.23722	1.77526	1.57506
	19.9735				1.00138	2.21158	1.39619
	31.6803				1.57161	1.05268	1.58699
	36.805				1.13583	1.66045	1.43603
	100				0.979091	0.986748	1.03416

## Sheet: Fig 4A
	Please see Github Link

[truncated: 2 more sheets: Fig 4 B-C, Fig 4D]
