# Supplementary material for: Antigen flexibility supports the avidity of hemagglutinin-specific antibodies at low antigen densities
Source: PLoS Pathog. 2026 Feb 5;22(2):e1013862. doi: 10.1371/journal.ppat.1013862 (PMC13020973; doi:10.1371/journal.ppat.1013862)
Supplement: S2 Data — (XLSX) [file ppat.1013862.s005.xlsx]

## Sheet: S1A
			Photobleaching Control
		Timelapse												Endpoint
	Time (s)	Photobleach + Dissociation			Dissociation Only									Photobleach + Dissociation	Dissociation Only
	0	1	1	1	1	1	1							0.594629	0.733696
	1	0.997879	1.02271	1.01632										0.850735	0.819963
	2	0.999552	1.02759	1.0131										0.85413	0.867
	3	0.99525	0.996762	1.01238
	4	1.00354	0.992219	1.00684
	5	0.999797	0.990032	1.01565
	6	0.996324	0.988544	0.992821
	7	0.994127	0.992037	1.00132
	8	0.991809	0.991526	0.999562
	9	0.975761	0.992317	0.997879
	10	0.984069	0.989034	0.991065
	11	0.98308	0.98656	0.989233
	12	0.960118	0.974936	0.988548
	13	0.971256	0.983066	0.986998
	14	0.972971	0.980313	0.989653
	15	0.967273	0.979951	0.988734
	16	0.960808	0.97656	0.984776
	17	0.957252	0.967023	0.985583
	18	0.955168	0.958083	0.981579
	19	0.943882	0.96284	0.979231
	20	0.940885	0.95234	0.975476
	21	0.937759	0.946913	0.976295
	22	0.927519	0.941028	0.973618
	23	0.924741	0.935459	0.973606
	24	0.920853	0.932615	0.967326
	25	0.903923	0.937367	0.96526
	26	0.889962	0.922526	0.967647
	27	0.900725	0.924758	0.965136
	28	0.886403	0.922612	0.96037
	29	0.891491	0.924061	0.946514
	30	0.866968	0.92051	0.940724
	31	0.86797	0.919207	0.940239
	32	0.851433	0.924239	0.936264
	33	0.855968	0.91815	0.934428
	34	0.829804	0.913746	0.930257
	35	0.82134	0.902652	0.924819
	36	0.821371	0.917532	0.923958
	37	0.806752	0.904423	0.925355
	38	0.797358	0.907109	0.918899
	39	0.790258	0.908315	0.924752
	40	0.778466	0.914271	0.924474
	41	0.767505	0.912191	0.916047
	42	0.756303	0.912592	0.910504
	43	0.771002	0.886249	0.916076
	44	0.755636	0.884649	0.897259
	45	0.741176	0.880673	0.895243
	46	0.723651	0.882757	0.894803
	47	0.726349	0.87087	0.892369
	48	0.710345	0.876606	0.887471
	49	0.699651	0.876635	0.886114
	50	0.697083	0.882637	0.882726
	51	0.680281	0.876569	0.890277
	52	0.666116	0.872667	0.886495
	53	0.668267	0.874171	0.887555
	54	0.654645	0.876292	0.869684
	55	0.6565	0.873795	0.868687
	56	0.652089	0.879285	0.872146
	57	0.637611	0.843038	0.869646
	58	0.648904	0.849745	0.865988
	59	0.612037	0.854162	0.858451
	60	0.594629	0.850735	0.85413	0.733696	0.819963	0.867

## Sheet: S1B
			Dissocation Averaged by Particle vs Mask
	Time(s)	Average of Normalized Individual Curves			Normalization of Entire Mask
	0	1	1	1	1.00004	1.00017	1.00004
	20	0.9858	0.9748	0.9594	0.9856	0.974692	0.967551
	40	0.9668	0.9605	0.9169	0.963692	0.963601	0.923434
	60	0.9658	0.9424	0.9064	0.959026	0.941755	0.911996
	80	0.9582	0.9248	0.8978	0.947739	0.929463	0.905648
	100	0.9301	0.9039	0.8784	0.923537	0.913381	0.887271
	120	0.9179	0.8943	0.8635	0.911433	0.90439	0.869808
	140	0.9021	0.8856	0.8544	0.895999	0.887046	0.86124
	160	0.8852	0.8692	0.86	0.884719	0.876018	0.871958
	180	0.8753	0.8572	0.8502	0.869329	0.866912	0.863889
	200	0.8678	0.8437	0.8409	0.861897	0.856038	0.855033
	220	0.8576	0.8303	0.8174	0.852307	0.842877	0.827847
	240	0.8479	0.8316	0.8286	0.841806	0.841223	0.84481
	260	0.8372	0.828	0.8022	0.834227	0.832208	0.815688
	280	0.826	0.8115	0.8032	0.820159	0.821089	0.815083
	300	0.8191	0.8059	0.7872	0.814688	0.811996	0.80315
	320	0.8132	0.7852	0.7744	0.806086	0.798901	0.790083
	340	0.7995	0.78	0.7842	0.795198	0.792982	0.797988
	360	0.7957	0.7698	0.7745	0.787685	0.778849	0.788904
	380	0.7878	0.7525	0.766	0.7808	0.769212	0.78056
	400	0.7788	0.744	0.748	0.772038	0.762747	0.761703
	420	0.7746	0.7428	0.744	0.766503	0.756888	0.757748
	440	0.7708	0.7345	0.7415	0.763195	0.750863	0.75908
	460	0.7629	0.7209	0.7367	0.755524	0.741086	0.753947
	480	0.7555	0.7258	0.73	0.748812	0.740939	0.750465
	500	0.7523	0.7187	0.7165	0.742854	0.732965	0.732085
	520	0.7387	0.7133	0.7205	0.735859	0.729582	0.734434
	540	0.7297	0.6919	0.7059	0.725288	0.712957	0.721389
	560	0.7322	0.6919	0.7047	0.725695	0.711265	0.723433
	580	0.7293	0.6891	0.6966	0.720715	0.704112	0.711697

## Sheet: S1C-D
	Please see GitHub link

## Sheet: S1E
		Initial Antibody Binding
		Higher Conc			Lower Conc
	HK C05 IgG	22957	40822	39346	13076	13535	13443
	HK C05 Fab	4705	4981.5	4402	915	1178	1051
	HK S139 IgG	5483	4100	4950.5	2013	3499	2916.5
	HK S139 Fab	2167	2186	1707	1090	1136	1040.5
	WSN C05 IgG	3258	5100	5712	2896	3166	3729
	WSN C05 Fab	4390.5	4671	6931	2642	3283	1810
	WSN S139 IgG	2958.5	2798.5	2758.5	2020	2102	1812.5
	WSN S139 Fab	603	807	817	398	681	361

## Sheet: S1F
	Please see Data, tab Fig 2C

## Sheet: S2A
	WT vs SEP-HA Morphology Characterization
	Particle Count			Percent Filamentous
	WT	SEP-HA		WT	SEP-HA
	1442	5931		2.75126	3.27431
	1304	5077		3.51538	3.17987
	1351	4252		2.51099	3.35118

## Sheet: S2B
	WT	SEP-HA
	14.3966	3.60887
	4.30951	5.60448
	9.01305	7.8533
	5.50048	9.23518
	9.33894	5.14825
	5.23235	5.2924
	6.04564	10.5123
	4.75665	5.63395
	14.3258	8.2773
	9.37844	7.00572
	5.8968	6.95571
	5.57605	4.96219
	7.45915	7.84445
	5.65307	4.6615
	7.10701	11.2814
	7.14774	11.8691
	5.92146	3.86528
	5.68114	7.72941
	7.45521	4.14831
	4.38811	3.68902
	4.65302	2.69873
	6.52797	7.50179
	4.97015	5.78451
	7.02231	9.73876
	8.54896	11.7459
	7.81056	7.49202
	7.71306	4.41309
	10.7007	7.16321
	7.14533	6.29272
	5.12871	18.7919
	4.48218	6.56876
	4.44639	4.56321
	6.33646	7.38022
	8.28692	6.78422
	6.91581	5.22673
	4.86839	19.7989
	5.03515	3.24299
	5.52524	13.2858
	9.35976	3.6583
	2.54835	4.68719
	3.84271	3.63679
	8.70002	6.35533
	9.97814	12.3019
	4.24022	5.33873
	5.88361	11.0481
	6.85117	5.78251
	4.36471	3.56714
	6.06353	10.403
	12.5426	3.34061
	11.0752	8.63105
	3.41154	6.71955
	4.40012	6.75269
	5.46218	4.87366
	2.61152	13.2554
	6.21947	7.21198
	5.15304	11.6122
	5.81289	6.6161
	6.18346	7.10654
	8.21418	8.84291
	5.20066	4.36909
	13.0614	7.09829
	4.02922	9.43307
	4.61313	7.96536
	5.32622	5.55484
	5.46311	5.19493
	6.62233	4.47554
	11.2353	6.01927
	7.95341	4.66074
	7.24856	7.79528
	5.36966	11.8463
	6.54289	5.81673
	5.32845	3.78209
	6.06948	4.02989
	5.38655	5.80702
	5.53449	9.72691
	4.68808	6.25944
	6.11919	3.13728
	5.07386	6.48534
	4.58621	5.70183
	4.55769	11.6455
	7.53741	5.80103
	6.70778	9.34101
	10.2374	7.3737
	4.63221	5.29361
	6.06137	6.40782
	6.33075	5.92972
	5.27087	10.3791
	3.82092	8.42055
	5.92894	7.89668
	3.60364	6.51371
	9.9063	2.53585
	6.34736	8.48295
	11.0248	14.6682
	6.60655	7.09125
	5.47752	5.03332
	5.43985	9.27176
	6.49111	5.05559
	5.30049	9.69815
	6.0573	6.98345
	5.32578	7.02245
	5.98301	3.81873
	5.53346	10.5699
	3.60322	11.6633
	6.74771	5.36136
	7.44425	6.19765
	7.91771	4.40677
	9.21911	19.0344
	4.71131	4.8797
	5.75399	4.76164
	5.49575	4.42722
	6.16979	8.87081
	5.13695	4.53552
	5.72567	11.4326
	4.10372	6.94609
	3.83559	6.37467
	11.134	5.21868
	7.97087	7.82236
	5.61703	10.9723
	6.49879	4.36897
	7.03812	5.91337
	5.19098	5.28406
	4.40769	11.3835
	7.24011	5.09643
	7.05275	6.9654
	10.5827	5.48369
	5.36507	5.35163
	4.50379	4.05456
	5.73707	5.85526
	7.06364	6.77036
	4.54833	5.16217
	6.66106	9.35464
	3.80912	6.50483
	4.67618	7.91153
	4.2214	10.733
	11.6033	8.32073
	4.60923	5.32814
	8.19076	4.4165
	6.45903	10.6104
	4.34392	8.12876
	11.2104	4.38678
	5.37245	11.9828
	7.06696	10.5056
	6.12222	5.89512
	8.75209	8.44001
	6.94541	5.25494
	6.64738	4.02453
	11.6192	4.85088
	5.54892	10.5765
	10.956	4.17297
	5.27617	5.77971
	4.94924	11.5673
	4.65298	7.01611
	5.93767	6.35659
	10.2519	6.59896
	6.73003	7.73021
	6.39121	13.3579
	3.59391	6.72445
	7.00349	7.19511
	6.62301	7.89774
	11.6573	6.60577
	5.63263	6.82312
	8.37858	5.22452
	6.44438	3.63074
	4.37016	4.38258
	11.2295	9.31343
	5.41007	5.30867
	7.05824	4.67237
	6.20333	11.93
	3.91075	5.72881
	8.81454	7.27947
	4.26096	4.37009
	14.5548	4.73366
	5.19934	16.1063
	8.72019	6.23686
	8.56584	13.4523
	7.54613	3.08417
	4.44614	11.8249
	5.73552	10.955
	6.77125	12.0253
	5.35151	10.848
	6.22926	8.69955
	5.26943	12.2243
	6.87612	10.8164
	6.519	5.68508
	4.30827	5.18583
	9.81778	6.82913
	5.24437	7.57634
	11.1444	7.53913
	8.13593	11.353
	5.68524	4.51498
	6.41266	8.92704
	7.37853	4.59278
	8.13814	9.22497
	5.72316	5.70596
	5.24009	5.58366
	4.40553	13.6009
	10.9719	4.42734
	8.30466	4.89902
	6.63646	8.24934
	5.63494	9.02831
	5.81159	10.0298
	4.0116	6.71908
	5.85788	4.69556
	9.57292	4.31344
	4.2307	6.17104
	4.75107	8.63065
	10.5435	5.71064
	8.85131	5.33096
	5.98589	6.14366
	4.82832	4.82265
	10.8111	3.90783
	4.82897	7.45117
	3.16928	8.20279
	5.35657	3.50928
	4.33799	6.14798
	4.96952	7.86202
	5.88235	9.29979
	4.19075	9.08647
	4.58422	4.37466
	1.52401	8.61672
	5.62501	13.9088
	5.10448	5.0347
	4.78539	5.03286
	5.47105	5.94213
	4.39912	11.1292
	5.58974	5.73373
	5.11033	10.2124
	7.99732	3.8583
	18.2384	6.7076
	4.58561	6.68557
	6.34488	4.74467
	5.32564	6.32771
	4.88025	5.7706
	10.3648	4.36465
	8.58709	7.84341
	6.27577	6.10153
	4.48362	7.13662
	6.57381	4.09822
	8.56466	5.33261
	1.86406	7.0816
	5.93524	4.63342
	12.9019	4.76529
	7.71716	10.3605
	4.15574	3.84875
	4.32981	8.69684
	6.60943	5.25208
	5.71826	6.02421
	4.49079	8.28183
	10.1501	6.03947
	4.35918	5.15618
	11.8792	6.28931
	4.26688	7.56267
	16.3445	3.86963
	5.25536	4.57804
	7.49381	10.6737
	4.65828	9.84486
	6.2175	5.876
	5.51992	8.52616
	10.2971	5.17786
	7.52618	10.8524
	5.16397	10.8344
	5.22239	5.10052
	5.15102	6.64819
	13.1625	4.64691
	17.9568	6.77068
	5.96524	6.77546
	3.58696	4.1981
	11.7261	7.88908
	4.49745	8.56844
	4.46113	4.09183
	4.27679	17.0574
	9.3298	4.54949
	6.71122	6.26053
	7.53008	7.18531
	5.91848	5.95439
	20.7293	6.46019
	4.2216	5.69939
	9.50683	1.83341
	5.93521	4.03972
	7.44168	9.21349
	3.65265	2.1502
	5.0687	4.29737
	3.62587	6.69673
	10.5803	7.76359
	8.15488	6.79775
	5.09293	5.12782
	11.1716	18.8424
	4.20969	5.51794
	8.46457	8.9635
	5.31141	10.3747
	5.35506	5.16279
	9.50074	21.3476
	7.6619	6.88297
	6.23942	21.6723
	4.57526	7.23111
	5.10108	14.2145
	6.63345	10.2256
	5.87997	5.08808
	5.49211	5.4392
	7.71305	4.90897
	3.42949	7.34131
	6.32929	3.10376
	8.76196	11.5291
	4.05929	8.94739
	5.04027	12.0938
	6.01965	15.3547
	6.47908	7.91633
	7.59121	3.72906
	5.69398	5.98543
	3.94521	7.84793
	3.53524	7.41784
	5.87762	3.89147
	8.51282	4.14656
	6.63884	5.18108
	6.58468	5.06787
	6.48032	10.5017
	4.39996	4.66202
	4.48934	5.81657
	5.41631	13.0144
	19.9461	17.687
	1.45931	10.9653
	4.5794	7.94493
	8.66292	4.58741
	6.22006	7.97226
	5.36354	8.14411
	8.86024	7.03041
	6.30099	19.4212
	9.53102	7.37617
	4.58824	8.06227
	8.07473	4.24592
	7.56416	10.3462
	4.36983	5.73884
	8.08206	6.2915
	7.51969	6.11631
	12.8496	15.2689
	9.82773	4.48357
	2.97534	4.39092
	6.49595	9.26061
	5.12291	12.1471
	6.85115	12.5637
	6.42321	7.162
	11.999	6.85243
	4.86076	9.45126
	5.17765	8.38501
	9.96274	8.34248
	5.81084	8.66692
	5.36412	7.63767
	5.81815	3.73503
	10.6	17.5944
	12.5378	11.6107
	6.66988	8.58544
	5.74105	5.13239
	4.3653	11.0999
	5.68454	7.72622
	6.17115	8.61184
	6.07078	6.9186
	6.81015	7.90843
	5.94177	9.1216
	11.6747	5.73368
	6.77371	4.22451
	6.89382	5.87292
	11.7602	10.5962
	3.83623	3.84376
	4.73861	6.98856
	4.13456	16.0822
	4.71326	4.16909
	9.74151	5.36795
	5.47873	7.88448
	8.74619	7.08683
	6.77936	4.08135
	7.76155	3.78416
	4.43435	5.63258
	4.67565	3.70644
	3.95521	8.3721
	6.48384	5.45914
	4.04611	6.58011
	10.9903	5.08331
	6.43559	3.94952
	4.47018	5.58377
	6.83658	6.55222
	5.92569	4.44615
	5.13448	3.34035
	12.5253	8.71921
	5.6744	6.07605
	5.61978	5.58531
	7.43134	5.78892
	9.31431	4.2045
	6.18153	9.01299
	8.32849	4.92372
	7.89875	5.07354
	3.36781	4.14588
	5.15593	5.01751
	5.76322	7.33012
	12.7615	11.1349
	8.29948	7.81928
	4.59153	6.38815
	8.4231	5.33075
	5.3876	3.58317
	7.23846	5.73624
	11.7218	5.89801
	5.35493	5.32908
	9.99259	7.17399
	5.93531	10.1109
	11.8082	4.3121
	4.59631	14.6658
	3.23306	12.2461
	4.07114	6.53267
	5.6507	3.48019
	6.7534	3.64511
	5.15839	4.6329
	6.95072	9.44782
	4.22732	7.34839
	6.56222	12.2792
	10.9535	14.6074
	2.99358	11.99
	6.69502	13.4764
	5.44135	8.07318
	4.55415	5.25466
	7.91957	6.21643
	4.04718	3.96156
	6.57484	7.21618
	7.59199	3.41834
	11.0268	11.2902
	9.31956	27.7396
	6.39378	7.51642
	4.1274	4.98003
	4.77923	9.04478
	4.1823	4.87724
	6.79657	5.37622
	4.67979	14.7832
	6.29034	6.93844
	4.15168	9.63079
	8.59268	13.4017
	5.39289	6.08751
	7.18508	9.33633
	8.21391	8.39567
	9.50934	8.82476
		6.61913
		4.97902
		10.7391
		5.71768
		11.3597
		8.59246
		13.0534
		4.61819
		4.11094
		5.62605
		13.4075
		8.04257
		7.04269
		4.00578
		5.76786
		10.7706
		4.01889
		6.52714
		9.05159
		5.85879
		9.60351
		13.2052
		4.74503
		7.9612
		7.64883
		11.394
		6.10371
		8.26158
		6.24955
		5.79153
		6.07015
		11.9485
		8.17369
		5.25395
		8.84397
		4.9443
		3.48354
		5.77442
		15.3224
		5.63074
		5.97316
		7.52345
		9.35922
		11.7603
		6.01994
		6.75437
		7.12355
		4.45816
		6.91022
		12.6241
		5.99115
		7.18672
		7.52808
		9.57516
		4.56959
		11.1534
		19.9577
		6.88659
		4.01472
		3.46676
		4.10212
		10.0736
		7.58684
		7.61056
		9.33019
		15.4326
		8.17106
		5.98313
		14.0759
		8.17228
		6.16681
		6.1651
		5.67665
		6.20765
		6.28475
		6.04539
		14.7639
		3.7433
		4.73056
		6.66472
		9.14824
		11.9915
		5.53295
		5.79421
		6.34028
		13.0376
		5.90882
		13.5715
		6.78686
		5.11457
		5.16437
		15.7647
		3.04867
		8.37924
		7.69331
		5.83541
		5.18864
		6.44907
		5.47156
		18.2348
		7.25636
		6.85137
		16.6667
		3.5953
		11.7397
		3.93322
		12.7907
		6.91482
		9.6399
		5.69191
		7.93259
		8.83785
		14.1499
		5.78019
		8.35781
		13.1102
		5.40957
		6.08812
		13.1209
		13.0574
		6.96145
		15.0194
		15.5024
		4.58855
		5.93507
		8.49899
		11.7305
		3.8782
		5.06371
		15.72
		4.70613
		6.34151
		5.23631
		4.1934
		4.6754
		4.48584
		6.77082
		4.16305
		17.1253
		6.52049
		6.8615
		8.73659
		6.10135
		6.35923
		6.82832
		4.86408
		5.31989
		8.39379
		5.76409
		6.80558
		6.34447
		4.47823
		15.8279
		5.23244
		4.65872
		6.90128
		13.7964
		9.61087
		6.62598
		4.336
		9.05663
		6.58399
		7.08667
		9.28091
		4.73391
		4.76665
		2.97034
		5.91779
		3.22327
		4.01721
		10.1644
		11.4328
		4.88071
		9.21427
		12.248
		5.06907
		5.25415
		6.78398
		8.79842
		5.34921
		6.33918
		7.81287
		6.19355
		6.1799
		4.66169
		5.86898
		5.49631
		6.65056
		4.69635
		8.7875
		7.8289
		12.2167
		7.51731
		6.27747
		4.84168
		6.65456
		9.63426
		8.38473
		5.04715
		4.71182
		7.55774
		4.38302
		6.20212
		11.1372
		18.3088
		4.71058
		6.73155
		7.39435
		3.95646
		6.82151
		5.41215
		8.43393
		8.75195
		9.13178
		12.3474
		9.81933
		6.91263
		10.0178
		12.7762
		10.6107
		6.49755
		8.77141
		6.30175
		6.38545
		9.66335
		3.80154
		7.57979
		10.3286
		11.635
		6.38965
		11.5606
		6.78318
		6.39402
		4.12997
		13.2726
		5.12482
		4.55716
		5.77717
		7.82255
		2.87632
		9.49981
		6.937
		6.27425
		4.06322
		5.04117
		8.95186
		2.58471
		6.36258
		6.8964
		8.90647
		7.1036
		7.24794
		4.17914
		9.4801
		6.9995
		6.52835
		8.19464
		5.76072
		5.22039
		4.6285
		6.90756
		11.4717
		23.2906
		14.4048
		9.25901
		7.90086
		6.52909
		6.87773
		5.55531
		6.59044
		3.4391
		6.36636
		10.4396
		9.48888
		15.7945
		4.64393

## Sheet: S2C
Normalized HA:M1 Signal Intensity Ratio
	WT	SEP-HA
	1.16332	0.38019
	0.780778	0.237228
	1.07022	0.305856

## Sheet: S2D
	No associated data

## Sheet: S2E
	Synthetic Nanoparticle Calibration with Virus
	Nanoparticles (100% HA)	Virus
	93914	42832
	97235	42772
	89603	41336

[truncated: 2 more sheets: S2F, S3B]
